# Supplementary material for: The Efficiency of Selected Green Solvents and Parameters for Polyphenol Extraction from Chokeberry (Aronia melanocarpa (Michx)) Pomace
Source: Foods. 2023 Oct 1;12(19):3639. doi: 10.3390/foods12193639 (PMC10572178; doi:10.3390/foods12193639)
Supplement: Supplementary file 1 [file foods-12-03639-s001.zip]

Archive with 1 entries (1 files):
- foods-2626387-supplementary.pdf
